# Supplementary material for: Foaming of 3D-Printed PLA/CaCO3 Composites by Supercritical CO2 Process for Sustainable Food Contact Materials
Source: Polymers (Basel). 2024 Mar 13;16(6):798. doi: 10.3390/polym16060798 (PMC10974494; doi:10.3390/polym16060798)
Supplement: Supplementary file 1 [file polymers-16-00798-s001.zip]

Archive with 1 entries (1 files):
- polymers-2825066-supplementary.pdf
